# Supplementary material for: The Eutopic Endometrium Proteome in Endometriosis Reveals Candidate Markers and Molecular Mechanisms of Physiopathology
Source: Diagnostics (Basel). 2022 Feb 6;12(2):419. doi: 10.3390/diagnostics12020419 (PMC8870972; doi:10.3390/diagnostics12020419)
Supplement: Supplementary file 1 [file diagnostics-12-00419-s001.zip]

Archive with 1 entries (1 files):
- supplementary material.xlsx
