# Supplementary material for: The Eutopic Endometrium Proteome in Endometriosis Reveals Candidate Markers and Molecular Mechanisms of Physiopathology
Source: Diagnostics (Basel). 2022 Feb 6;12(2):419. doi: 10.3390/diagnostics12020419 (PMC8870972; doi:10.3390/diagnostics12020419)
Supplement: Supplementary file 1 [file diagnostics-12-00419-s001.zip › supplementary material.xlsx]

## Sheet: data SC weighted diff 
UniProt ID	Gene Name	WeightedSC_C1	WeightedSC_C2	WeightedSC _C3	WeightedSC_C4	WeightedSC_C5	WeightedSC _E1	WeightedSC_E3	WeightedSC_E4	WeightedSC _E5	bbinomial PValue	-log10(bbinomial PValue)	log Ratio
Q9UBG3	CRNN	0	18	29	0	25	0	0	0	0	0.0149647	1.82493	3.94486
P29508	SPB3	3	18.3478	4.73913	16.6522	14.6522	0	0	1	0	0.000399533	3.39845	3.31942
Q9UBC9	SPRR3	0	12	6	0	11	0	0	0	0	0.0148832	1.8273	2.76553
P31151	S10A7	0	11	6	3	6	0	0	0	0	0.00145666	2.83664	2.63227
P06702	S10A9	17	24	32	17	27	4	3	2	4	0.000116494	3.9337	2.52135
P35321	SPR1A	0	7.4	6.8	0	7.4	0	0	0	0	0.0140018	1.85382	2.41143
P05164	PERM	1	0	10	26	16	0	0	5	0	0.0459867	1.33737	2.36613
P05109	S10A8	6	13	13	8	13	1	1	0	3	0.000261193	3.58304	2.36613
P48594	SPB4	0	9.65217	1.26087	4.34783	5.34783	0	0	0	0	0.00236735	2.62574	2.35663
P22528	SPR1B	0	5.6	4.2	0	4.6	0	0	0	0	0.0134369	1.8717	1.95606
P02743	SAMP	3	1	1	4	4	0	0	0	0	0.000257367	3.58945	1.848
P02788	TRFL	29	18	23	63	101	9	15	18	10	0.0392272	1.40641	1.77158
P22532	SPR2D	0	6	3	0	3	0	0	0	0	0.0135111	1.86931	1.76553
P08246	ELNE	4	1	3	10	2	0	0	2	1	0.00573652	2.24135	1.51457
P09105	HBAT	1	1	4	0	3	0	0	0	0	0.00512173	2.29058	1.48543
P47929	LEG7	0	2	5	0	1	0	0	0	0	0.0191401	1.71806	1.37851
P17213	BPI	0	0	1	6	1	0	0	0	0	0.0207751	1.68246	1.37851
P80511	S10AC	3	3	6	8	7	2	0	2	2	0.00129492	2.88776	1.35614
P07451	CAH3	5	1	14	2	10	0	1	0	7	0.047272	1.3254	1.30256
P08311	CATG	1	0	3	4	1	0	0	0	1	0.0159948	1.79602	1.1635
P02775	CXCL7	4	2	4	1	6	1	0	1	2	0.0179507	1.74592	1.1375
A8K2U0	A2ML1	0	1	4	0	1	0	0	0	0	0.0228647	1.64083	1.1375
P20160	CAP7	0	0	2	2	2	0	0	0	0	0.00972297	2.0122	1.1375
P02776	PLF4	1	1	1	1	4	0	0	1	0	0.0175475	1.75578	1.05658
Q96JQ2	CLMN	0	0	0	0	0	2	2	0	0	0.0422833	1.37383	-1
P42858	HD	0	0	0	0	0	2	0	1	1	0.0292853	1.53335	-1
Q9NVT9	ARMC1	0	0	0	0	0	2	0	1	1	0.0292853	1.53335	-1
Q9Y6D9	MD1L1	0	0	0	0	0	2	1	1	0	0.0292853	1.53335	-1
Q9BTY7	HGH1	0	0	0	0	0	2	2	0	0	0.0422833	1.37383	-1
P25686	DNJB2	0	0	0	0	0	1	2	1	0	0.0292853	1.53335	-1
Q15042	RB3GP	0	0	0	0	0	1	2	1	0	0.0292853	1.53335	-1
Q9H1C4	UN93B	0	0	0	0	0	1	0	2	1	0.0292853	1.53335	-1
Q06203	PUR1	0	0	0	0	0	2	1	1	0	0.0292853	1.53335	-1
P30622	CLIP1	0	0	0	0	0	1	1	1	1	0.0282689	1.54869	-1
O95104	SFR15	0	0	0	0	0	0	2	2	0	0.0401008	1.39685	-1
Q9UMZ2	SYNRG	0	0	0	0	0	1	1	2	0	0.0292853	1.53335	-1
Q96EQ0	SGTB	0	0	0	0	0	1	2	1	0	0.0292853	1.53335	-1
Q9UEE9	CFDP1	0	0	0	0	0	2	1	1	0	0.0292853	1.53335	-1
O75113	N4BP1	0	0	0	0	0	2	1	1	0	0.0292853	1.53335	-1
Q9BTE1	DCTN5	0	0	0	0	0	2	0	2	0	0.0398219	1.39988	-1
Q9Y4P8	WIPI2	0	0	0	0	0	0	1	2	1	0.0292853	1.53335	-1
P56211	ARP19	0	0	0	0	0	1	2	1	0	0.0292853	1.53335	-1
Q7LG56	RIR2B	0	0	0	0	0	2	1	1	0	0.0292853	1.53335	-1
Q9HCE5	MET14	0	0	0	0	0	1	2	1	0	0.0292853	1.53335	-1
Q14919	NC2A	0	0	0	0	0	0	1	2	1	0.0292853	1.53335	-1
O15379	HDAC3	0	0	0	0	0	1	2	1	0	0.0292853	1.53335	-1
P09132	SRP19	0	0	0	0	0	1	1	1	1	0.0282689	1.54869	-1
Q9Y5Q9	TF3C3	0	0	0	0	0	2	1	1	0	0.0292853	1.53335	-1
Q9BXW6	OSBL1	0	0	0	0	0	1	1	1	1	0.0282689	1.54869	-1
P39210	MPV17	0	0	0	0	0	2	1	1	0	0.0292853	1.53335	-1
Q12974	TP4A2	0	0	0	0	0	1	1	2	0	0.0292853	1.53335	-1
P08047	SP1	0	0	0	0	0	1	1	1	1	0.0282689	1.54869	-1
O00469	PLOD2	0	0	0	0	0	2	0	2	0	0.0398219	1.39988	-1
Q9H814	PHAX	0	0	0	0	0	1	2	1	0	0.0292853	1.53335	-1
Q9BVV6	TALD3	0	0	0	0	0	1	1	1	1	0.0282689	1.54869	-1
Q8WUA7	TB22A	0	0	0	0	0	1	1	2	0	0.0292853	1.53335	-1
O00192	ARVC	0	0	0	0	0	1	1	2	0	0.0292853	1.53335	-1
Q96Q42	ALS2	0	0	0	0	0	0	2	1	1	0.0292853	1.53335	-1
Q76KP1	B4GN4	0	0	0	0	0	1	1	1	1	0.0282689	1.54869	-1
O00410	IPO5	14	17	13	23	5	32	34	37	19	0.0274312	1.56175	-1.03242
P61160	ARP2	19	20	11	23	11	38	30	41	33	0.0181005	1.74231	-1.03602
P00338	LDHA	36.5101	52.5303	34.5101	30.5101	20.0202	80.5504	71	89.5504	50.0202	0.0214219	1.66914	-1.04263
Q16891	MIC60	9	18	15	20	4	30	26	36	23	0.0215165	1.66723	-1.067
P22102	PUR2	15	18	9	17	2	32	27	27	21	0.0231472	1.6355	-1.07195
O60716	CTND1	23	19	22	18	2	38	37	43	28	0.0275129	1.56046	-1.07501
Q14247	SRC8	9	14	12	13	2	26	21	23	19	0.0320268	1.49449	-1.07973
O94979	SC31A	14	18	11	20	0	36	24	30	22	0.0396798	1.40143	-1.09245
P47756	CAPZB	14	16	7	21	6	27	28	29	30	0.0160742	1.79387	-1.09605
P36776	LONM	9	12	8	11	0	22	19	21	11	0.0397657	1.40049	-1.09686
Q14203	DCTN1	9	11	15	22	3	23	35	31	19	0.0357246	1.44703	-1.10692
Q14204	DYHC1	60	64	51	138	16	129	160	194	91	0.042142	1.37528	-1.11315
P10155	RO60	10	17	6	11	1	19	21	27	16	0.0329875	1.48165	-1.12102
Q99460	PSMD1	9	10	11	23	2	27	27	30	17	0.0226151	1.6456	-1.12928
P04899	GNAI2	6.48097	18.3113	8.27182	20.8004	6.41017	26.7083	30.29	35.4992	18.2487	0.0196147	1.70742	-1.13578
P13797	PLST	8.74073	15.7657	6.1266	14.6391	1.87037	22.2781	24.9939	21.7906	19.1765	0.0168085	1.77447	-1.14485
Q93009	UBP7	9	9	5	10	1	20	18	19	8	0.0333726	1.47661	-1.14505
P12270	TPR	16	16	19	28	1	42	40	45	20	0.0470512	1.32743	-1.15094
P40763	STAT3	10	21	11	21	1	37	29	26	27	0.0312299	1.50543	-1.15592
Q6IBS0	TWF2	22.7579	17.7579	6	19.7579	3	41	35.0317	28.7579	23.7579	0.0341285	1.46688	-1.15751
Q02218	ODO1	5	11	2	14	5	16	19	25	11	0.0420152	1.37659	-1.15843
Q15075	EEA1	8	20	7	17	2	24	20	36	22	0.0402386	1.39536	-1.16721
Q63HR2	TNS2	0	0.0617284	0.123457	0.0617284	0	1.12346	2.12346	2.12346	0.0617284	0.0302133	1.5198	-1.16804
P56192	SYMC	4	6	8	12	0	13	13	22	11	0.0481316	1.31757	-1.16993
Q8IYQ7	THNS1	0	0	0	0	0	3	1	1	0	0.0178247	1.74898	-1.16993
Q96D71	REPS1	0	0	0	0	0	2	3	0	0	0.0447642	1.34907	-1.16993
Q6NXG1	ESRP1	0	0	0	0	0	3	2	0	0	0.0446616	1.35007	-1.16993
Q99797	MIPEP	0	0	0	0	0	2	0	3	0	0.0420016	1.37673	-1.16993
Q99707	METH	0	0	0	0	0	2	2	1	0	0.0150058	1.82374	-1.16993
Q9UJY4	GGA2	0	0	0	0	0	1	2	2	0	0.0150058	1.82374	-1.16993
Q8IVF2	AHNK2	0	0	0	0	0	1	2	2	0	0.0150058	1.82374	-1.16993
P40424	PBX1	0	0	0	0	0	1	0	2	2	0.0151144	1.82061	-1.16993
Q9NXH9	TRM1	0	0	0	0	0	2	1	2	0	0.0150058	1.82374	-1.16993
Q12882	DPYD	0	0	0	0	0	2	3	0	0	0.0447642	1.34907	-1.16993
Q15262	PTPRK	0	0	0	0	0	2	3	0	0	0.0447642	1.34907	-1.16993
Q06710	PAX8	0	0	0	0	0	1	3	1	0	0.0178976	1.7472	-1.16993
Q92823	NRCAM	0	0	0	0	0	2	3	0	0	0.0447642	1.34907	-1.16993
Q15814	TBCC	0	0	0	0	0	2	1	2	0	0.0150058	1.82374	-1.16993
Q8WUY3	PRUN2	0	0	0	0	0	3	2	0	0	0.0446616	1.35007	-1.16993
Q9H078	CLPB	0	0	0	0	0	3	0	2	0	0.0428667	1.36788	-1.16993
Q8TF68	ZN384	0	0	0	0	0	2	1	2	0	0.0150058	1.82374	-1.16993
Q13496	MTM1	0	0	0	0	0	2	1	2	0	0.0150058	1.82374	-1.16993
Q9Y478	AAKB1	0	0	0	0	0	2	0	2	1	0.0150058	1.82374	-1.16993
Q99836	MYD88	0	0	0	0	0	1	2	1	1	0.014588	1.836	-1.16993
Q5SRE5	NU188	0	0	0	0	0	1	3	1	0	0.0178976	1.7472	-1.16993
Q9BQK8	LPIN3	0	0	0	0	0	2	2	1	0	0.0150058	1.82374	-1.16993
Q96BJ8	ELMO3	0	0	0	0	0	1	2	1	1	0.014588	1.836	-1.16993
Q8NCE2	MTMRE	0	0	0	0	0	1	2	1	1	0.014588	1.836	-1.16993
P56181	NDUV3	0	0	0	0	0	0	2	2	1	0.0150058	1.82374	-1.16993
Q9P0S9	TM14C	0	0	0	0	0	1	2	2	0	0.0150058	1.82374	-1.16993
Q6P3W7	SCYL2	0	0	0	0	0	2	1	2	0	0.0150058	1.82374	-1.16993
Q9Y5K5	UCHL5	0	0	0	0	0	2	1	1	1	0.014588	1.836	-1.16993
P49591	SYSC	9	4	2	14	2	15	18	14	14	0.0382289	1.41761	-1.17437
O00429	DNM1L	9	13	4	11	0	18	15	21	18	0.0260889	1.58354	-1.17754
Q93008	USP9X	5	10	10	9	0	16	23	18	10	0.0364123	1.43875	-1.18627
P26639	SYTC	8	9	5	12	0	18	17	15	17	0.0210638	1.67646	-1.18627
O75688	PPM1B	5.36986	7.36986	3.68493	2.68493	0.684932	10.3699	9.36986	11.0548	10.3699	0.0475972	1.32242	-1.18709
P12955	PEPD	6	2	2	10	4	14	12	14	9	0.0360054	1.44363	-1.19187
P51570	GALK1	7	7	2	7	1	9	16	16	8	0.038834	1.41079	-1.19187
Q15437	SC23B	6.74074	5.37037	6.37037	8.48148	2	12.1111	13.4815	19.1111	13.3704	0.0276351	1.55854	-1.19196
Q9UJS0	CMC2	10.7905	10.8952	8.68571	8.68571	0.895238	30.3714	16.3714	16.6857	14.7905	0.0477209	1.32129	-1.193
Q9UGI8	TES	11	12	5	11	4	21	20	23	20	0.0113511	1.94496	-1.1964
O14558	HSPB6	7	8	2	6	2	10	12	16	13	0.0330738	1.48052	-1.1964
Q9NVH6	TMLH	0	0	0	1	0	3	2	2	0	0.0496757	1.30386	-1.1964
P49207	RL34	0	0	0	1	0	3	2	1	1	0.048907	1.31063	-1.1964
Q16864	VATF	0	0	1	0	0	2	1	3	1	0.048907	1.31063	-1.1964
P19388	RPAB1	0	0	0	1	0	2	2	3	0	0.0496757	1.30386	-1.1964
Q9HC07	TM165	0	0	0	1	0	2	2	3	0	0.0496757	1.30386	-1.1964
Q9UFG5	CS025	0	0	1	0	0	2	3	2	0	0.0496757	1.30386	-1.1964
Q9Y520	PRC2C	0	0	1	0	0	3	2	2	0	0.0496757	1.30386	-1.1964
Q9H1K1	ISCU	0	0	0	1	0	2	1	2	2	0.0481961	1.31699	-1.1964
P47224	MSS4	0	1	0	0	0	2	1	3	1	0.048907	1.31063	-1.1964
Q13362	2A5G	0	0.405405	0	0	0	2.40541	2.13514	1.13514	0.27027	0.0316627	1.49945	-1.20163
Q9NQR4	NIT2	12	10	5	8	5	19	20	26	14	0.0131472	1.88117	-1.20511
Q13557	KCC2D	10.9762	9.97619	5.9881	7.9881	0	16.9643	22.9405	15.9405	13.9643	0.020442	1.68948	-1.20831
Q16555	DPYL2	27.5898	46.0729	12.8375	43.0852	6	68.4273	69.1918	76.379	42.0729	0.021295	1.67172	-1.20939
Q14232	EI2BA	3	5	1	7	0	6	9	12	8	0.0479714	1.31902	-1.21501
Q12874	SF3A3	4	1	2	9	0	9	10	10	6	0.0479448	1.31926	-1.21501
Q14683	SMC1A	0	3	5	16	0	11	14	17	8	0.0488234	1.31137	-1.21883
O60907	TBL1X	0.136364	0.272727	0.272727	0.272727	0	3.13636	1.13636	2.68182	0.136364	0.0462273	1.3351	-1.21924
Q92905	CSN5	3	3	3	8	0	8	9	11	9	0.0433522	1.36299	-1.22005
Q5R3I4	TTC38	7	11	3	8	3	12	13	23	17	0.0329764	1.4818	-1.221
O95352	ATG7	7	3	3	3	2	11	8	11	9	0.0404324	1.39327	-1.22463
Q9NR31	SAR1A	4.85366	10.7805	2.92683	10.8537	0	18.9268	14.7805	16.9268	9.85366	0.0240268	1.6193	-1.22793
Q92973	TNPO1	7	8.80702	6	7.80702	3	19.614	18.614	16.614	11.807	0.0148543	1.82815	-1.23133
P11047	LAMC1	17	23.9218	14	22.8436	0	32.9218	37.9218	54	26.9218	0.0368316	1.43378	-1.2342
P55060	XPO2	9	13	6	16	3	29	27	25	13	0.00908737	2.04156	-1.2362
P33176	KINH	10	15	10	14	1	28	23	34	15	0.0111646	1.95216	-1.24101
Q06124	PTN11	5	5	3	9	2	12	14	15	10	0.0228441	1.64123	-1.24531
P07942	LAMB1	31	34	25	33	0	62	66	72	39	0.0426988	1.36958	-1.24674
Q99829	CPNE1	6	12	7	5	5	19	23	23	7	0.0457746	1.33938	-1.24793
P28062	PSB8	3	5	3	12	2	13	13	15	12	0.0201405	1.69593	-1.24793
Q5ZPR3	CD276	0	0	0	5	0	3	5	4	3	0.031258	1.50504	-1.24793
Q6XQN6	PNCB	8	12	11	10	5	21	29	24	19	0.00550346	2.25936	-1.24942
Q15942	ZYX	10	16	6	15	1	28	20	25	24	0.0114173	1.94244	-1.25222
Q5VW32	BROX	2	3	3	6	4	12	9	11	8	0.031633	1.49986	-1.2578
P04424	ARLY	7	4	5	3	0	12	15	10	5	0.0429905	1.36663	-1.26053
P27694	RFA1	10	11	4	11	0	19	23	25	8	0.0423444	1.3732	-1.26816
P55809	SCOT1	14	10	9	4	1	20	15	25	19	0.0371743	1.42976	-1.2707
O75131	CPNE3	13	11	11	18	3	28	35	29	22	0.00234391	2.63006	-1.27383
P30837	AL1B1	6.05889	3.05889	5	1.11779	0.0588928	10.0589	11.0589	9.05889	5.11779	0.0386676	1.41265	-1.27517
P63151	2ABA	5	10	4	5	4	16	14	19	11	0.0128114	1.8924	-1.27753
P30519	HMOX2	3	2	3	4	0	11	7	7	4	0.0414786	1.38218	-1.27886
Q8IZL8	PELP1	1	6	0	5	0	7	8	10	4	0.0466304	1.33133	-1.27886
Q13492	PICAL	5	2	1	5	1	10	8	10	5	0.0343144	1.46452	-1.28345
P55010	IF5	2	3	1	7	1	7	11	10	5	0.033998	1.46855	-1.28345
P35658	NU214	3	3	4	6	0	9	11	14	3	0.0403041	1.39465	-1.28716
Q9BPW8	NIPS1	2	2	6	6	0	14	8	9	6	0.0381496	1.41851	-1.28716
Q15056	IF4H	2	2	4	6	2	13	8	12	4	0.0335691	1.47406	-1.28716
Q9UBB4	ATX10	1	9	4	5	0	9	9	15	10	0.0376051	1.42475	-1.29155
P12081	SYHC	6	6	4	5	2	13.9589	11.9589	16.9589	7.9589	0.0164419	1.78405	-1.29161
Q6DD88	ATLA3	4	4	2	9	2	12	18	12	5	0.0343358	1.46425	-1.29391
Q9P2R3	ANFY1	3	10	4	12	0	18	21	16	8	0.0339522	1.46913	-1.30055
Q7Z6Z7	HUWE1	15	22	20	25	3	49	49	47	30	0.00154265	2.81173	-1.31389
P31749	AKT1	1.7	0.7	0	1.7	0	3.7	3.7	3.7	3	0.0475258	1.32307	-1.31398
P32456	GBP2	4.1828	9.77419	0.591398	5.1828	0.591398	15.7742	11.957	12.1828	6.5914	0.0323308	1.49038	-1.31794
Q9Y2X7	GIT1	0	0	0	2.92308	0	2.46154	3.46154	3.92308	2	0.040919	1.38808	-1.32193
P40306	PSB10	2	4	1	3	0	5	7	9	5	0.0353194	1.45199	-1.32193
Q9NQ48	LZTL1	0	0	2	3	0	5	4	5	2	0.0446909	1.34978	-1.32193
A0AV96	RBM47	1	1	2	1	0	3	5	5	3	0.0463883	1.33359	-1.32193
Q13158	FADD	1	3	0	2	0	3	5	6	4	0.0440766	1.35579	-1.32193
P41208	CETN2	1	2	0	1	0	3	4	5	2	0.0461683	1.33566	-1.32193
Q8TDZ2	MICA1	0	2	0	1	0	5	2	4	1	0.0450783	1.34603	-1.32193
Q96KG9	SCYL1	0	1	0	3	0	4	3	6	1	0.0487541	1.31199	-1.32193
Q15847	ADIRF	0	2	0	0	1	5	3	2	2	0.0439671	1.35687	-1.32193
Q5W0V3	F16B1	0	0	0	0	0	3	1	2	0	0.00940467	2.02666	-1.32193
O14896	IRF6	0	0	0	0	0	4	2	0	0	0.0466015	1.3316	-1.32193
Q96TC7	RMD3	0	1	1	1	0	3	4	4	1	0.0451016	1.34581	-1.32193
Q8WZA9	IRGQ	0	0	0	0	0	2	0	4	0	0.044766	1.34905	-1.32193
P52701	MSH6	0	0	0	0	0	1	4	1	0	0.0184722	1.73348	-1.32193
Q01433	AMPD2	0	0	0	0	0	2	2	2	0	0.00773835	2.11135	-1.32193
Q53GL7	PAR10	0	0	0	0	0	4	1	1	0	0.018361	1.7361	-1.32193
Q99996	AKAP9	0	0	0	0	0	2	0	4	0	0.044766	1.34905	-1.32193
P43155	CACP	0	0	0	0	0	0	1	4	1	0.0188663	1.72431	-1.32193
Q9HAN9	NMNA1	1	0	0	2	0	4	4	4	0	0.0489877	1.30991	-1.32193
P22748	CAH4	0	0	0	0	0	2	4	0	0	0.0467129	1.33056	-1.32193
Q00613	HSF1	0	0	0	0	0	2	1	2	1	0.00755941	2.12151	-1.32193
Q8WW59	SPRY4	0	0	0	0	0	0	2	4	0	0.0448948	1.3478	-1.32193
Q8N3U4	STAG2	0	0	0	0	0	1	2	3	0	0.00925925	2.03342	-1.32193
Q8NFQ8	TOIP2	0	0	0	0	0	3	1	2	0	0.00940467	2.02666	-1.32193
O14972	DSCR3	0	0	0	0	0	2	2	2	0	0.00773835	2.11135	-1.32193
Q9Y3E7	CHMP3	0	0	0	0	0	2	2	0	2	0.00827634	2.08216	-1.32193
Q7Z5K2	WAPL	0	0	0	0	0	3	2	1	0	0.00960797	2.01737	-1.32193
Q9HB90	RRAGC	0	0	0	0	0	3	3	0	0	0.0420341	1.3764	-1.32193
Q9NW68	BSDC1	0	0	0	0	0	1	2	2	1	0.00755941	2.12151	-1.32193
Q9H9J2	RM44	0	0	0	0	0	2	1	2	1	0.00755941	2.12151	-1.32193
Q9Y4H2	IRS2	0	0	0	0	0	2	2	1	1	0.00755941	2.12151	-1.32193
Q9BRQ0	PYGO2	0	0	0	0	0	1	1	2	2	0.00755941	2.12151	-1.32193
Q86U44	MTA70	0	0	0	0	0	3	2	1	0	0.00960797	2.01737	-1.32193
Q8N1B4	VPS52	0	0	0	0	0	2	3	1	0	0.0096333	2.01623	-1.32193
P13611	CSPG2	16	35	1	23	1	29	29	51	49	0.0494768	1.3056	-1.32193
Q14699	RFTN1	0	3	1	10	0	10	8	10	6	0.0305297	1.51528	-1.32193
Q8WUM0	NU133	2	5	1	4	0	4	8	11	7	0.0341529	1.46657	-1.32193
Q6BCY4	NB5R2	6	1	0	2	0	9	5	6	4	0.0484545	1.31467	-1.32193
P06454	PTMA	7	10	5	11	5	17	18	29	18	0.00538711	2.26864	-1.32193
Q96BW5	PTER	3	1	2	1	0	7	6	4	3	0.043008	1.36645	-1.32193
Q15654	TRIP6	3	2	1	3	0	6	8	6	4	0.037999	1.42023	-1.32193
Q9Y3L3	3BP1	0	0	0	1	0	2	2	4	0	0.0329634	1.48197	-1.32193
Q08AM6	VAC14	0	0	0	1	0	1	4	3	0	0.0459193	1.338	-1.32193
Q9NWU2	GID8	0	0	0	2	0	3	2	4	1	0.0378086	1.42241	-1.32193
Q01658	NC2B	0	0	0	1	0	1	2	4	1	0.0290822	1.53637	-1.32193
P53680	AP2S1	0	0	0	2	0	2	2	3	3	0.0371368	1.4302	-1.32193
A6NHR9	SMHD1	0	0	0	2	0	2	3	4	1	0.0378086	1.42241	-1.32193
Q9BSH4	TACO1	1	0	1	0	0	2	4	3	1	0.0395741	1.40259	-1.32193
Q8IV08	PLD3	0	0	0	2	0	3	4	2	1	0.0378086	1.42241	-1.32193
Q9Y6K9	NEMO	0	0	0	1	0	2	2	2	2	0.0278332	1.55544	-1.32193
O15514	RPB4	0	0	0	2	0	4	3	3	0	0.0465091	1.33246	-1.32193
P43121	MUC18	0	0	0	1	0	2	2	3	1	0.0282016	1.54973	-1.32193
Q96ST2	IWS1	0	0	0	1	0	2	2	4	0	0.0329634	1.48197	-1.32193
O75663	TIPRL	0	0	0	1	0	2	2	3	1	0.0282016	1.54973	-1.32193
Q6NXE6	ARMC6	0	1	0	0	0	2	2	2	2	0.0278332	1.55544	-1.32193
Q9Y5A7	NUB1	0	1	0	0	0	2	2	3	1	0.0282016	1.54973	-1.32193
P23786	CPT2	5	12	9	8	1	21	22	26	8	0.0266251	1.57471	-1.33985
O00468	AGRIN	12	5	6	7	0	18	14	24	11	0.0212363	1.67292	-1.34239
Q58FF8	H90B2	4.69785	5.61069	2.26929	0.228514	0.262176	7.7188	9.76477	8.7853	6.3893	0.0256274	1.5913	-1.34258
Q8N1F7	NUP93	5	7	4	10	0	15	16	19	9	0.00798832	2.09754	-1.34501
P10515	ODP2	5	5	4	7	0	16	14	14	5	0.0148664	1.82779	-1.34941
Q9P2R7	SUCB1	7	5	3	4	1	16	13	14	4	0.024334	1.61379	-1.3505
Q12769	NU160	0	1	4	10	0	8	12	12	5	0.0379548	1.42073	-1.35755
P26440	IVD	1	2	4	7	0	9	8	14	4	0.0389594	1.40939	-1.3594
P62330	ARF6	5	3	2	2	2	6	8	12	9	0.0208226	1.68147	-1.3594
P14317	HCLS1	0	4	0	7	1	6	6	13	6	0.0440829	1.35573	-1.36375
Q9H3U1	UN45A	1	3	1	7	0	7	8	12	4	0.0325099	1.48798	-1.36375
P11216	PYGB	25.3832	31.4189	2	20.5507	8	55.8922	35.3531	59.2632	36.5447	0.0275716	1.55954	-1.37067
Q7Z2W4	ZCCHV	7	3	5	9	0	13	15	17	11	0.0069385	2.15873	-1.37084
Q53FA7	QORX	8	4	3	4	3	18	15	10	9	0.0136168	1.86593	-1.3744
P15170	ERF3A	5.88	7.76	5.76	2.94	1.88	17.52	10.7	14.7	13.7	0.00923426	2.0346	-1.37477
O15294	OGT1	1	2	1	3	0	6	7	5	3	0.0302975	1.51859	-1.38082
P52594	AGFG1	2	2	0	3	0	7	6	5	3	0.0300171	1.52263	-1.38082
Q9P0V9	SEPT_10	0.146226	3	1.14623	4.29245	0	5.29245	7.29245	7.43868	4.29245	0.0260414	1.58434	-1.38154
P63096	GNAI1	2.39166	6.6691	0.600811	2.79847	0.108475	8.30303	7.72133	8.51218	8.12362	0.0179447	1.74606	-1.38315
P40261	NNMT	2	6	0	8	2	7	14	15	8	0.02827	1.54867	-1.38333
O43294	TGFI1	4	4	0	10	0	8	12	13	11	0.0233325	1.63204	-1.38333
Q9Y263	PLAP	2	7	2	6	0	13	10	13	6	0.0134655	1.87078	-1.38606
Q02978	M2OM	3	6	1	6	0	9	7	13	11	0.0163904	1.78541	-1.38904
Q9BZL4	PP12C	2	2	0	1	0	4	4	6	3	0.0312379	1.50532	-1.39232
Q9BUL8	PDC10	1	0	1	3	0	5	4	5	3	0.0306818	1.51312	-1.39232
Q8TEX9	IPO4	3	12	2	6	1	16	14	12	15	0.0173291	1.76122	-1.39468
P63010	AP2B1	9.26087	8.52174	4.26087	15.087	0.565217	18.6087	27.0435	24.913	15.5217	0.00472825	2.3253	-1.39916
Q99538	LGMN	3	2	3	4	1	8	9	12	5	0.015899	1.79863	-1.39993
Q9BW27	NUP85	1	1	0	2	0	4	3	6	2	0.0310092	1.50851	-1.39993
Q13572	ITPK1	1	0	1	2	0	5	3	3	4	0.030553	1.51495	-1.39993
Q08209	PP2BA	2	1	0	1	0	4	6	3	2	0.0310092	1.50851	-1.39993
P60604	UB2G2	0	0	0	3	0	4	3	4	2	0.0264669	1.5773	-1.40939
Q9P0K7	RAI14	0	1	0	17	0	11	11	20	3	0.0252885	1.59708	-1.41308
Q13045	FLII	1	4	1	12	0	11	12	13	9	0.0178232	1.74902	-1.41308
Q14764	MVP	34	42	14	38	2	86	73	87	38	0.0209191	1.67946	-1.41504
Q07157	ZO1	4	7	5	8	0	15	16	18	9	0.00443939	2.35268	-1.41814
O75886	STAM2	0	0.529412	0.529412	1.52941	0	2.05882	4.05882	4.05882	2.05882	0.0264565	1.57747	-1.41923
P15291	B4GT1	2	2	0	2	3	3	6	10	7	0.0327314	1.48504	-1.42146
Q92696	PGTA	0	1	0	0	1	4	3	4	0	0.0333506	1.4769	-1.42146
Q9NVE7	PANK4	1	0	0	1	0	4	4	2	1	0.0245796	1.60942	-1.42146
Q16854	DGUOK	0	0	1	1	0	4	2	4	1	0.0245796	1.60942	-1.42146
Q06587	RING1	0	0	1	1	0	3	5	3	0	0.0352277	1.45312	-1.42146
Q13033	STRN3	0	2.30189	0	1.30189	0	3.60377	4.30189	3.30189	3.30189	0.0256366	1.59114	-1.42715
P50416	CPT1A	5	3	4	2	0	11	13	6	7	0.0182259	1.73931	-1.43155
Q8NFV4	ABHDB	7	7	2	3	0	13	11	14	10	0.00742217	2.12947	-1.43741
Q6ZMI0	PPR21	0	0	0	1	0	2	2	5	0	0.0328874	1.48297	-1.43741
Q96HS1	PGAM5	0	0	1	0	0	3	2	2	2	0.0161775	1.79109	-1.43741
Q9ULT8	HECD1	1	0	0	0	0	4	2	1	2	0.0169462	1.77093	-1.43741
Q13526	PIN1	3	2	1	5	1	8	12	9	4	0.0135408	1.86836	-1.44392
Q92621	NU205	3	4	3	7	0	13	13	14	4	0.011664	1.93315	-1.44746
O14974	MYPT1	4	3	2	8	0	11	15	12	6	0.00946854	2.02372	-1.44746
P18031	PTN1	0	0	1	5	0	8	2	7	3	0.0411553	1.38557	-1.44746
Q9NTX5	ECHD1	2	1	0	2	1	5	5	6	4	0.0214751	1.66807	-1.44746
Q9NTJ5	SAC1	1	2	1	7	0	6	6	15	4	0.0468961	1.32886	-1.45121
Q92888	ARHG1	3	4	0	4	0	4	8	12	7	0.0223866	1.65001	-1.45121
O00499	BIN1	1	4.87805	1	3.87805	0	10.878	6.87805	6.87805	5.87805	0.01362	1.86582	-1.45312
O00116	ADAS	1	1	1	2	0	3	2	9	4	0.0365816	1.43674	-1.45943
P36969	GPX4	0	1	0	4	0	5	5	6	2	0.0212546	1.67255	-1.45943
Q9H773	DCTP1	1	3	1	0	0	3	6	6	3	0.021504	1.66748	-1.45943
P41226	UBA7	0	0	0	0	0	5	1	1	0	0.0189225	1.72302	-1.45943
P43897	EFTS	0	0	0	0	0	4	1	2	0	0.00986052	2.0061	-1.45943
Q96GX9	MTNB	0	0	0	0	0	5	2	0	0	0.0476767	1.32169	-1.45943
Q96B36	AKTS1	0	0	0	0	0	3	3	1	0	0.00744109	2.12836	-1.45943
Q9UBN7	HDAC6	0	0	0	0	0	3	2	2	0	0.00479127	2.31955	-1.45943
Q5T0N5	FBP1L	0	0	0	0	0	3	2	2	0	0.00479127	2.31955	-1.45943
Q8IVD9	NUDC3	0	0	0	0	0	5	1	1	0	0.0189225	1.72302	-1.45943
Q6P179	ERAP2	0	0	0	0	0	2	2	1	2	0.00393474	2.40508	-1.45943
Q8N4Q0	PTGR3	0	0	0	0	0	3	1	3	0	0.00697686	2.15634	-1.45943
P20827	EFNA1	0	0	0	0	0	0	0	3	4	0.0473258	1.3249	-1.45943
P98196	AT11A	0	0	0	0	0	3	2	1	1	0.00400914	2.39695	-1.45943
Q9Y5K8	VATD	0	0	0	0	0	2	2	2	1	0.00393474	2.40508	-1.45943
P50583	AP4A	0	0	0	0	0	3	1	2	1	0.00400914	2.39695	-1.45943
P19634	SL9A1	0	0	0	0	0	2	2	2	1	0.00393474	2.40508	-1.45943
B4DLN1	B4DLN1	3	3	6	2	0	8	10	12	8	0.0093855	2.02754	-1.46632
Q5TZA2	CROCC	0	0	0	4	0	7	3	5	1	0.0290138	1.5374	-1.47393
Q9H936	GHC1	0	2	1	1	0	4	4	6	2	0.0204166	1.69002	-1.47393
Q9Y5L0	TNPO3	0	3	0	1	0	6	3	4	3	0.0198169	1.70296	-1.47393
Q8NFU3	TSTD1	1	0	1	0	2	4	4	6	2	0.0211183	1.67534	-1.47393
P17812	PYRG1	2	1	0	1	0	6.6	4.8	3.6	1	0.0243448	1.61359	-1.47393
O43747	AP1G1	3	4	2	8	0	10	12	14	9	0.00509104	2.29319	-1.47721
Q99653	CHP1	3	0	1	4	0	6	8	8	3	0.015635	1.8059	-1.47947
Q7L576	CYFP1	3.84211	3.84211	0	12.6316	0	10.7895	11.6316	23.3684	6.84211	0.0333329	1.47713	-1.4835
Q13451	FKBP5	19	11	7	3	1	34	29	16	20	0.0327937	1.48421	-1.48487
A0A1W2PQS6	A0A1W2PQS6	1	0	0.896552	5	0	5	6	6.68966	5	0.014437	1.84052	-1.48767
Q96T51	RUFY1	1	5	1	4	0	8	8	10	6	0.00898158	2.04665	-1.49185
Q27J81	INF2	1	1	0	5	0	7	6	7	3	0.0153115	1.81498	-1.49185
Q9NPF4	OSGEP	1	5	0	1	0	7	8	4	4	0.0230668	1.63701	-1.49185
Q9Y3P9	RBGP1	0	2	1	4	0	10	6	5	2	0.0312669	1.50491	-1.49185
Q8NFH4	NUP37	1	2	1	3	0	5	8	6	4	0.0147292	1.83182	-1.49185
Q5T5P2	SKT	1	0	1	1	0	2	5	5	2	0.0187738	1.72645	-1.49185
Q14C86	GAPD1	0	1	1	1	0	3	4	5	2	0.0185293	1.73214	-1.49185
Q9HC78	ZBT20	1	0	1	1	0	3	5	5	1	0.0191284	1.71832	-1.49185
Q9H3H3	CK068	0	0	0	3	0	2	3	4	5	0.01899	1.72148	-1.49185
Q7Z434	MAVS	0	1	0	2	0	5	4	2	3	0.0180085	1.74452	-1.49185
Q9Y6E0	STK24	1	2	1	7	3	9	9	12	9	0.0071017	2.14864	-1.50027
Q9NSE4	SYIM	6	12	3	7	1	19	23	19	12	0.00325877	2.48695	-1.50125
Q14139	UBE4A	1	2	0	3	0	8	7	4	2	0.0195466	1.70893	-1.50635
Q96FC7	PHIPL	1	7.7931	0	0	0	3.93103	6.93103	7.86207	8.7931	0.0210399	1.67696	-1.51412
Q99622	C10	2	2	2	3	0	6	9	6	7	0.00996476	2.00153	-1.51457
Q9Y3D0	MIP18	0	1	0	1	0	3	4	4	1	0.0150044	1.82378	-1.51457
Q01415	GALK2	0	2	0	0	0	4	4	4	0	0.0345121	1.46203	-1.51457
P82909	RT36	0	0	0	2	0	3	3	4	2	0.0140804	1.85138	-1.51457
Q16134	ETFD	1	2	2	3	0	5	5	11	5	0.0124416	1.90512	-1.52838
Q9H9B4	SFXN1	2.86747	2.86747	0.433735	5.3012	0	7.73494	9.3012	10.7349	6.3012	0.00611332	2.21372	-1.53084
P49792	RBP2	7	9	11	15	0	33	30	32	10	0.0200971	1.69687	-1.53552
P55268	LAMB2	4	3	1	12	0	12	16	22	4	0.043594	1.36057	-1.53605
O75122	CLAP2	0	0.4	0.4	1	0	6.2	1.8	2.6	1.2	0.0194541	1.71099	-1.53825
O95747	OXSR1	1	0	1	3	1	7	8	5.6	1	0.0222607	1.65246	-1.54057
Q92626	PXDN	1	0	3	12	0	11	8	12	14	0.0174623	1.7579	-1.54432
Q9BQ69	MACD1	1	1	2	2	1	12	4	4	4	0.0320679	1.49393	-1.54432
Q9P0J7	KCMF1	1	1	0	2	0	7	4	2	4	0.015732	1.80322	-1.54432
Q8TD19	NEK9	1	4	1	1	0	8	7	3	6	0.0158452	1.8001	-1.54432
P15289	ARSA	2	1	1	0	0	5	7	5	0	0.0487961	1.31162	-1.54432
O14880	MGST3	0	2	1	1	0	5	3	5	4	0.0131998	1.87943	-1.54432
Q9P0J1	PDP1	0	0	0	1	0	3	1	4	2	0.0096381	2.01601	-1.54432
Q15057	ACAP2	0	0	0	1	0	4	2	3	1	0.00954817	2.02008	-1.54432
Q8N0W3	FUK	1	0	0	0	0	2	6	2	0	0.0497946	1.30282	-1.54432
Q9UIL1	SCOC	0	0	1	0	0	4	2	3	1	0.00971824	2.01241	-1.54432
Q9Y2L1	RRP44	0	0	0	1	0	1	4	5	0	0.0456143	1.3409	-1.54432
Q9Y4X5	ARI1	0	0	0	1	0	4	2	3	1	0.00954817	2.02008	-1.54432
Q9Y3A6	TMED5	0	0	0	1	0	2	1	4	3	0.00996438	2.00155	-1.54432
Q9NUY8	TBC23	0	1	0	0	0	5	2	3	0	0.0245195	1.61049	-1.54432
P27986	P85A	0	0	0	1	0	1	2	3	4	0.0106913	1.97097	-1.54432
Q9BRT3	MIEN1	0	0	1	0	0	2	4	3	1	0.00973628	2.01161	-1.54432
P02511	CRYAB	9	11	1	0	0	12	13	19	13	0.0196004	1.70773	-1.55223
Q641Q2	WAC2A	0	1	2	3	0	7	7	5	3	0.0101295	1.99441	-1.56294
Q6GMV3	PTRD1	2	0	0	1	0	6	2	6	1	0.0272502	1.56463	-1.56986
Q99426	TBCB	1	4	1	2	0	9	4	8	6	0.00854478	2.0683	-1.57568
O95210	STBD1	0	0	0	0	0	4	2	1	1	0.00282536	2.54893	-1.58496
Q8IWV7	UBR1	0	0	0	0	0	2	1	5	0	0.0108535	1.96443	-1.58496
O00292	LFTY2	0	0	0	0	0	0	0	6	2	0.0492081	1.30796	-1.58496
Q9BTW9	TBCD	0	0	0	0	0	6	2	0	0	0.0483427	1.31567	-1.58496
Q14451	GRB7	0	0	0	0	0	3	3	2	0	0.00342164	2.46577	-1.58496
Q93050	VPP1	0	0	0	0	0	2	5	1	0	0.0116913	1.93214	-1.58496
Q8N392	RHG18	0	0	0	0	0	2	3	3	0	0.00332421	2.47831	-1.58496
P17544	ATF7	0	0	0	0	0	2	0	4	2	0.00594119	2.22613	-1.58496
Q5RI15	COX20	0	0	0	0	0	1	2	2	3	0.00211277	2.67515	-1.58496
Q8WU90	ZC3HF	0	0	0	0	0	2	2	3	1	0.00209061	2.67973	-1.58496
P16234	PGFRA	0	0	0	0	0	4.46667	2.46667	1	0.0714286	0.0079539	2.09942	-1.58553
Q14738	2A5D	1	5.59459	3	0	0	10.5946	8.86486	5.86486	5.72973	0.0169655	1.77043	-1.58608
O43815	STRN	2	3.60377	1	1.60377	0	8.20755	6.60377	8.60377	4.60377	0.0056315	2.24938	-1.59949
Q02952	AKA12	8	16	1	12	0	30	20	26	22	0.00977861	2.00972	-1.60204
P29353	SHC1	0	2	0	0	0	5	3	4	1	0.0115801	1.93629	-1.60204
Q53HC9	EIPR1	0	1	0	1	0	3	4	6	0	0.023365	1.63143	-1.60204
Q9H2G2	SLK	5	6	1	5	1	9	14	18	11	0.00287916	2.54073	-1.60572
Q14254	FLOT2	2	2	2	7	0	7	12	16	5	0.0133443	1.87471	-1.61143
Q9H3S7	PTN23	2	4	2	7	0	14	15	11	5	0.00579266	2.23712	-1.61471
P12931	SRC	0	0.62963	1	2	0	3.25926	4	7.25926	2.62963	0.00950739	2.02194	-1.61509
P08651	NFIC	1	0	0	2.95238	0	6	5.95238	5	1	0.0144523	1.84006	-1.61596
Q13617	CUL2	1	2	1	1	1	6	7	8	2	0.00801624	2.09603	-1.61738
P14735	IDE	1	0	0	5	0	7	6	8	2	0.0157952	1.80147	-1.61738
P08253	MMP2	0	0	0	8	0	2	6	15	5	0.0173405	1.76094	-1.62149
Q08945	SSRP1	1	2	3	4	0	9	9	10	5	0.00358095	2.446	-1.62449
Q05209	PTN12	2	2	1	4	0	5	10	10	6	0.00434408	2.3621	-1.64386
Q15172	2A5A	0	3	0	0	0	2	5	5	4	0.0106712	1.97179	-1.64386
Q6P9B6	TLDC1	0	1	0	0	0	2	5	2	2	0.00651938	2.18579	-1.64386
Q86Y56	DAAF5	0	0	0	1	0	4	2	2	3	0.00542252	2.2658	-1.64386
P50579	MAP2	3	4	3	8	0	17	11	18	8	0.00238215	2.62303	-1.65635
P54619	AAKG1	2	2	1	3	0	5.9697	7.93939	9.93939	5	0.00369172	2.43277	-1.65924
Q8N0X7	SPART	0	2	1	3	0	8	8	4	4	0.00620596	2.20719	-1.66985
Q9Y6D6	BIG1	0	2	0	2	0	3	5	8	3	0.00811289	2.09082	-1.67557
O15254	ACOX3	2	0	2	0	0	7	7	4	1	0.0248115	1.60535	-1.67557
P09486	SPRC	5	3	0	5	0	16	7	7	12	0.0166536	1.77849	-1.67557
P23297	S10A1	1	2	0	1	0	3	4	8	4	0.00723861	2.14034	-1.67557
P08572	CO4A2	3	3	2	3	0	17	8	8	4	0.0142553	1.84602	-1.67948
P17540	KCRS	2.63636	0.818182	0.818182	0.818182	0	8.81818	6.63636	5.63636	0.818182	0.017754	1.7507	-1.68233
P35573	GDE	12	12	1	5	0	24	22	29	11	0.0126277	1.89868	-1.6845
P57737	CORO7	0	4	1	3	1	8	9	9	6	0.00263134	2.57982	-1.6845
Q7Z6K5	ARPIN	0	1	0	1	0	5	5	2	2	0.00649766	2.18724	-1.6845
Q9UK41	VPS28	0	1	0	1	0	6	3	5	0	0.0210161	1.67745	-1.6845
P49441	INPP	1	0	0	1	0	4	3	5	2	0.00551036	2.25882	-1.6845
Q9Y305	ACOT9	1	3	1	5	0	10	9	10	6	0.00197151	2.7052	-1.70044
P05413	FABPH	0	0	0	0	0	0	2	2	5	0.00962831	2.01645	-1.70044
Q8NDH3	PEPL1	0	0	0	0	0	2	1	6	0	0.0118261	1.92716	-1.70044
P09936	UCHL1	0	0	0	0	0	5	4	0	0	0.041225	1.38484	-1.70044
Q5TFE4	NT5D1	0	0	0	0	0	4	2	3	0	0.00321194	2.49323	-1.70044
O43353	RIPK2	0	0	0	0	0	4	2	2	1	0.00131449	2.88124	-1.70044
O00562	PITM1	0	0	0	0	0	3	1	5	0	0.00840666	2.07538	-1.70044
Q96P48	ARAP1	0	0	0	0	0	3	3	2	1	0.00112612	2.94842	-1.70044
P08581	MET	0	0	0	0	0	3	2	4	0	0.00310087	2.50852	-1.70044
O75935	DCTN3	0	0	0	0	0	6	0	1	2	0.0136782	1.86397	-1.70044
Q15031	SYLM	0	0	0	0	0	5	0	4	0	0.0402731	1.39499	-1.70044
Q6IA86	ELP2	0	0	0	0	0	4	1	2	2	0.00142505	2.84617	-1.70044
Q99747	SNAG	0	0	0	0	0	2	4	3	0	0.00324337	2.489	-1.70044
Q9Y3U8	RL36	0	0	0	0	0	1	4	2	2	0.00143661	2.84266	-1.70044
O75116	ROCK2	1	2	2	6.38028	2	14.0704	13.3803	10.7606	5.69014	0.00257186	2.58975	-1.70384
P78540	ARGI2	7	6	0	0	0	17	12	7	7	0.0167389	1.77627	-1.70659
O00267	SPT5H	1	0	2	5	0	11	6	10	3	0.0123915	1.90688	-1.70895
Q08378	GOGA3	1	3	4	6	0	17	9	16	4	0.0151114	1.8207	-1.71786
P49902	5NTC	0	2	1	1	2	8	3	11	3	0.0189476	1.72244	-1.72048
Q9BXK5	B2L13	2	1	2	1	0	7	5	8	5	0.00315786	2.50061	-1.72048
P46939	UTRO	5	14	4	20	0	25	36	48	14	0.0140303	1.85293	-1.72565
Q9H0D6	XRN2	1	3	1	7	0	10	12	16	3	0.0160064	1.79571	-1.72632
Q9H223	EHD4	1.52778	3	0	5.50214	0	8	12.0043	10.0299	5.97436	0.00273839	2.5625	-1.7344
P98082	DAB2	0	0	0	4	0	11	4	3	2	0.0172815	1.76242	-1.73697
P78318	IGBP1	0	0	1	0	0	5	2	3	2	0.00383452	2.41629	-1.73697
Q9NZZ3	CHMP5	2	0	1	0	1	5	4	10	1	0.0310314	1.5082	-1.73697
Q9UH65	SWP70	0	0	0	1	0	3	4	4	1	0.00342055	2.4659	-1.73697
O43592	XPOT	0	0	0	1	0	2	4	4	2	0.0031749	2.49827	-1.73697
P54252	ATX3	0	0	0	1	0	4	4	4	0	0.00836796	2.07738	-1.73697
Q9Y608	LRRF2	0	0	0	1.16667	0	4	4.16667	1.16667	3.16667	0.00425835	2.37076	-1.74183
Q10567	AP1B1	4.73913	6.47826	2.73913	8.91304	0.434783	17.3913	18.9565	22.087	13.4783	0.000280828	3.55156	-1.74525
A0AVT1	UBA6	4	7	3	3	1	16	12	20	10	0.000905805	3.04297	-1.75256
Q02487	DSC2	2	1	2	0	0	7	8	5	3	0.00450599	2.34621	-1.75489
O00291	HIP1	0	0	3	2	0	8	8	5	2	0.0119888	1.92123	-1.75489
O60610	DIAP1	4	16	2	3	1	13	20	32	15	0.0118876	1.92491	-1.76005
Q9NTJ4	MA2C1	0	0	0	2	0	5	5	5	0	0.0216917	1.66371	-1.7625
Q9BVJ7	DUS23	0	0	0	2	0	4	4	5	2	0.00332932	2.47765	-1.7625
P34897	GLYM	3.38824	3.69412	4.69412	3	0	12.6941	10.6941	15.6941	10.6941	0.000692506	3.15958	-1.76512
Q96RQ3	MCCA	5	3	3	2	0	13	14	11	7	0.00124252	2.9057	-1.76671
P12544	GRAA	1	8	0	8	0	8	7	17	24	0.0306401	1.51371	-1.76939
Q99719	2019-09-05	1	3	0	2	0	7	6	8	5	0.00211051	2.67561	-1.76939
Q6FI81	CPIN1	0	2	2	2	0	10	4	7	5	0.00399257	2.39875	-1.76939
P43304	GPDM	3	4	1	5	1	14	15	12	7	0.000781706	3.10696	-1.77444
Q8IUC4	RHPN2	1	2	0	0	0	8	6	3	1	0.0185075	1.73265	-1.78136
Q9GZN8	CT027	0	2	0	1	0	6	7	2	3	0.00730887	2.13615	-1.78136
P57764	GSDMD	0	3	0	1	0	5	6	7	3	0.00327857	2.48432	-1.79586
P22749	GNLY	2	2	0	0	0	1	3	9	8	0.047593	1.32246	-1.79586
Q8N4X5	AF1L2	0	3	0	2	0	2	5	13	4	0.0285038	1.5451	-1.80735
Q16186	ADRM1	1	1	0	3	0	8	7	5	4	0.0022717	2.64365	-1.80735
P13591	NCAM1	0	0	0	0	0	0	1	8	1	0.0191566	1.71768	-1.80735
Q96DB5	RMD1	0	0	0	0	0	3	0	6	1	0.00996154	2.00167	-1.80735
P83436	COG7	0	0	0	0	0	4	2	4	0	0.00294396	2.53107	-1.80735
Q86WB0	NIPA	0	0	0	0	0	3	4	3	0	0.00218358	2.66083	-1.80735
P15408	FOSL2	0	0	0	0	0	2	2	6	0	0.00659578	2.18073	-1.80735
Q15124	PGM5	0	0	0	0	0	0	5	2	3	0.00638856	2.1946	-1.80735
Q9UPT5	EXOC7	0	0	0	0	0	2	3	5	0	0.00368889	2.4331	-1.80735
P56202	CATW	0	0	0	0	0	0	2	5	3	0.00594116	2.22613	-1.80735
Q9NQX3	GEPH	0	0	0	0	0	5	2	3	0	0.00397172	2.40102	-1.80735
Q9Y4P1	ATG4B	0	0	0	0	0	3	1	5	1	0.00168981	2.77216	-1.80735
P47895	AL1A3	15.5824	17.5824	1	0.327444	0.163722	22.1637	40.1637	17.5824	27.3274	0.014695	1.83283	-1.80996
Q8NFF5	FAD1	0	0	0	1	0	3	4	6	0	0.0116746	1.93276	-1.82443
Q8NE86	MCU	0	0	0	1	0	2	3	4	4	0.00197917	2.70352	-1.82443
Q9UNE7	CHIP	0	0	1	0	0	7	4	2	0	0.0354433	1.45047	-1.82443
O14933	UB2L6	0	1	0	0	0	5	2	4	2	0.00239485	2.62072	-1.82443
Q9UJW0	DCTN4	0	0	1	0	0	3	4	5	1	0.00294385	2.53108	-1.82443
Q9Y3B8	ORN	0	0	0	1	0	7	2	3	1	0.00831665	2.08005	-1.82443
P13688	CEAM1	0	0	1	0	0	4	3	2	4	0.00227768	2.64251	-1.82443
Q9Y2D5	AKAP2	0	0	0	2	0	3	6	6	1	0.00687588	2.16267	-1.8365
O75323	NIPS2	1	4	1	3	1	11	10	10	8	0.000598385	3.22302	-1.8413
Q7Z7K6	CENPV	1	0	1	1	0	3	5	6	5	0.00212165	2.67333	-1.84549
P36915	GNL1	0	3	0	2	0	9	4	8	4	0.00367027	2.4353	-1.85798
P10451	OSTP	0	10	0	0	0	2	2	19	17	0.026846	1.57112	-1.87447
Q9BXS5	AP1M1	0	0	0	2.5	0	3	4	8	3	0.00427787	2.36877	-1.87447
P49023	PAXI	2	6	1	3	0	13	13	16	5	0.0019256	2.71543	-1.90689
P52306	GDS1	1	3	1	3	0	9	12	9	5	0.000845159	3.07306	-1.90689
Q9BQS8	FYCO1	0	2	0	1	0	4	5	9	2	0.00425327	2.37128	-1.90689
P83111	LACTB	0	0	0	0	0	0	2	8	1	0.0133876	1.8733	-1.90689
Q99447	PCY2	0	1	0	0	0	5	4	2	3	0.00151681	2.81907	-1.90689
Q9NUQ2	PLCE	0	0	0	0	0	1	1	8	1	0.00604304	2.21874	-1.90689
Q05397	FAK1	0	0	0	0	0	4	2	5	0	0.00334051	2.47619	-1.90689
Q9UJY5	GGA1	0	0	0	0	0	5	2	4	0	0.00348399	2.45792	-1.90689
P63098	CANB1	0	0	0	1	0	5	5	2	2	0.00188317	2.72511	-1.90689
Q8TB45	DPTOR	0	0	0	0	0	2	2	6	1	0.00132388	2.87815	-1.90689
O15438	MRP3	0	0	0	0	0	2	4	4	1	0.000572434	3.24227	-1.90689
O15230	LAMA5	20	32	8	10	0	44	39	95	44	0.0101532	1.9934	-1.91329
Q9ULR3	PPM1H	7	0	4	0	0	18	17	8	2	0.03342	1.47599	-1.93664
P28799	GRN	0	6	0	2	0	3	7	17	9	0.0173552	1.76057	-1.94342
P16144	ITB4	5	1	1	9	1	24	20	18	2	0.0467129	1.33056	-1.94996
P80404	GABT	0	6	0	0	0	12	9	8	1	0.0133244	1.87535	-1.94996
P17301	ITA2	0	1	2	3	0	6	4	16	4	0.0155421	1.80849	-1.94996
P46379	BAG6	1	1	2	1	0	10	5	9	3	0.00200432	2.69803	-1.9542
Q12802	AKP13	1	0	1	2	0	12	7	3	2	0.0167775	1.77527	-1.95936
O60271	JIP4	1	9	1	1	0	8	10	20.9231	10	0.00761025	2.1186	-1.96029
P27338	AOFB	10.4776	8.47755	2.47755	5	0	24.4776	13.4776	34.9551	21.4776	0.00395774	2.40255	-1.96814
Q14573	ITPR3	0	0	1	1	0	3	2	12	1	0.0411249	1.3859	-1.974
P49593	PPM1F	1	0	0	1	0	4	6	6	2	0.00126426	2.89816	-1.974
Q14112	NID2	2	4	1	7	0	8	12	29.2536	7	0.0154096	1.81221	-1.98698
Q07075	AMPE	0	0	0	0	0	3	0	9	0	0.0438898	1.35764	-2
Q7Z2Z2	EFL1	0	0	0	0	0	5	6	1	0	0.00876735	2.05713	-2
P50336	PPOX	0	0	0	0	0	3	3	6	0	0.00307773	2.51177	-2
Q5MNZ9	WIPI1	0	0	0	0	0	3	4	2	3	0.000240992	3.618	-2
O60313	OPA1	0	0	3	6	0	13	10	14	5	0.00372542	2.42882	-2.03814
Q9BYT8	NEUL	2	1	1	0	0	11	3	10	2	0.0134423	1.87153	-2.05889
Q96M96	FGD4	0	1	2	0	0	7	8	5	3	0.00125226	2.9023	-2.07682
Q9BTE3	MCMBP	0	0	0	0	0	3	6	2	2	0.000373265	3.42798	-2.08746
Q9P2M7	CING	0	0	0	0	0	5	3	5	0	0.00211713	2.67425	-2.08746
O75312	ZPR1	0	0	0	0	0	4	3	3	3	0.000127578	3.89422	-2.08746
O14787	TNPO2	0	1.19298	0	1.19298	0	9.38597	7.38597	3.38596	1.19298	0.00680218	2.16735	-2.10111
Q5VYK3	ECM29	0	0	0	10	0	11	11	23	3	0.00499226	2.3017	-2.11548
Q709C8	VP13C	3	9	3	6	1	21	23	32	14	0.000141478	3.84931	-2.12163
Q96T76	MMS19	0	1	1	2	0	10	8	7	3	0.000614263	3.21165	-2.152
Q96K76	UBP47	2	7	0	0	0	13	15	13	5	0.00350887	2.45483	-2.15843
Q15813	TBCE	0	0	0	0	0	5	5	3	1	0.000280033	3.55279	-2.16993
O94832	MYO1D	0	0	0	0	0	3	5	5	1	0.000259808	3.58535	-2.16993
Q5GLZ8	HERC4	0	0	1	0	0	7	5	5	1	0.00128158	2.89225	-2.1964
Q8IXI1	MIRO2	0	0	0	1	0	8	5	5	0	0.0110277	1.95752	-2.1964
Q9UPN3	MACF1	6	11.9862	2	8	0	37	24	44.9862	11	0.0043223	2.36428	-2.19684
Q9NZL9	MAT2B	2	1	0	2	0	8	7	12	6	0.000237654	3.62405	-2.20945
P46821	MAP1B	4	0	1	6	0	14	20	19	3	0.00957288	2.01896	-2.22882
Q9Y446	PKP3	1	0	3	0	0	12	10	6	2	0.00651682	2.18596	-2.23947
Q9UGP4	LIMD1	0	0	0	0	0	4	6	4	1	0.000225805	3.64627	-2.24793
Q9BV57	MTND	0	0	0	0	0	6	2	4	3	0.000145557	3.83697	-2.24793
O75582	KS6A5	3	0	3	0	0	13	12	8	5	0.00200378	2.69815	-2.25481
P42226	STAT6	0	1	0	3	0	8	12	8	3	0.00111585	2.95239	-2.28129
O14841	OPLA	4	5	5	1	0	23	19	24	8	0.000871778	3.05959	-2.2854
Q86WA6	BPHL	0	0	0	0	0	8	5	1	2	0.00101096	2.99527	-2.32193
Q8IXH7	NELFD	0	0	0	0	0	2	8	6	0	0.00515818	2.2875	-2.32193
Q12778	FOXO1	0	0	0	0	0	5	5	4	2	6.6172e-05	4.17933	-2.32193
Q9Y316	MEMO1	0	0	0	0	0	4	8	3	1	0.000574068	3.24104	-2.32193
Q5T4S7	UBR4	1	2	1	12	0	18	33	27	4	0.0115969	1.93566	-2.35588
Q96CM8	ACSF2	0	0	0	0	0	9	9	0	0	0.0391887	1.40684	-2.45943
Q9Y6N6	LAMC3	0	0.0781893	0	0.156379	0	8.07819	4.07819	5	2.07819	0.000144164	3.84114	-2.47206
P11498	PYC	0	1	0	0	0	8	2	8	5	0.000532665	3.27355	-2.49185
Q9UDR5	AASS	0	0	1	1	0	8	10	8	5	4.2803e-05	4.36853	-2.64386
Q4G0N4	NAKD2	0	0	0	0	0	8	7	6	0	0.00230512	2.63731	-2.64386
Q14160	SCRIB	0	0	1	0	0	12	8	7	2	0.00044726	3.34944	-2.78136
Q9NZU5	LMCD1	0	2	0	0	0	11	8	4	12	0.00066892	3.17463	-2.79998
P12821	ACE	1	0	0	0	0	3	12	5	10	0.000987117	3.00563	-2.82443
P24043	LAMA2	5	6	4	5	0	39	59	35	21	5.65501e-05	4.24757	-2.98185
Q9UKK3	PARP4	0	0	0	1	0	9	12	16	3	0.000136427	3.8651	-3.1964
Q8WXH0	SYNE2	0	5	0	0	0	20	29	60	18	0.000119768	3.92166	-4.03342
